# Supplementary material for: INSIDIA 2.0 High-Throughput Analysis of 3D Cancer Models: Multiparametric Quantification of Graphene Quantum Dots Photothermal Therapy for Glioblastoma and Pancreatic Cancer
Source: Int J Mol Sci. 2022 Mar 16;23(6):3217. doi: 10.3390/ijms23063217 (PMC8948775; doi:10.3390/ijms23063217)
Supplement: Supplementary file 1 [file ijms-23-03217-s001.zip]

Archive with 3 entries (3 files):
- INSIDIA 2.0  Macro Guide.pdf
- INSIDIA 2022.ijm
- Supplementaary Figures.pdf
