# Supplementary material for: INSIDIA 2.0 High-Throughput Analysis of 3D Cancer Models: Multiparametric Quantification of Graphene Quantum Dots Photothermal Therapy for Glioblastoma and Pancreatic Cancer
Source: Int J Mol Sci. 2022 Mar 16;23(6):3217. doi: 10.3390/ijms23063217 (PMC8948775; doi:10.3390/ijms23063217)
Supplement: Supplementary file 1 [file ijms-23-03217-s001.zip › INSIDIA 2022.ijm]

/////////////////////////////////////////
////////////// FUNCTIONS////////////////
///////////////////////////////////////
////note: do not modify this part
function closing(a) {
run("8-bit");
run("Auto Threshold", "method=Default white");
run("Dilate");
run("Dilate");
run("Erode");
run("Erode");
run("Dilate");
run("Dilate");
run("Erode");
run("Erode");
run("Fill Holes");
run("Erode");
}
function error(err) {
Dialog.create("Error");
Dialog.addMessage(err);
Dialog.show();
}
function largest(input,X,xc,yc){
run("Analyze Particles...", "size=0-Infinity circularity=0.00-1.00 show=Nothing display exclude clear");
totalArea=0;
for(j=0; j<nResults; j++){
current=getResult("Area",j);
if(current>totalArea){
totalArea=current;
xc[X]=round(getResult("XM",j));
yc[X]=round(getResult("YM",j));
}
}
run("Analyze Particles...", "size="+totalArea+"-Infinity show=Masks display clear");
run("Dilate");
run("Clear Results", "");
run("Grays");
run("Select None");}
/////////////////////////////////////////
/////IMAGEJ SETTINGS////////////////////
/////////&ERRORS///////////////////////
////note: do not modify this part
run("Close All");
run("Set Measurements...", "area mean standard modal min centroid center perimeter bounding fit shape feret's integrated median skewness kurtosis area_fraction stack redirect=None decimal=3");
setForegroundColor(0, 0, 0);
run("Options...", "iterations=1 count=1 black");
roiManager("reset");
getDateAndTime(year, month, dayOfWeek, dayOfMonth, hour, minute, second,msec);
single="Please select a single option";
instr="Please follow the instructions to prepare your folders";
////////////////////////////////////
//////MENU 1 CHOOSE DIR////////////
///////////////////////////////////
////note: do not modify this part
maindir = getDirectory("Choose main folder");
analysisdir = File.getParent(maindir);
do{
Dialog.create(" ");
items=newArray("Yes, proceed to analysis", "No, I want to do spheroid segmentation");
Dialog.addRadioButtonGroup("Are your spheroids segmented?", items, 2, 1, items[1]);
Dialog.addCheckbox("Are you using fluorescence images?",false); //
Dialog.addMessage("Fluorescence images will be inverted");
Dialog.show();
risp=Dialog.getRadioButton();
fluo=Dialog.getCheckbox();
mode=newArray(false, false); //mode 0 density mode 1 segmentation
if(risp==items[0]){
	mode[0]=true;}
	else {
		mode[1]=true;
}
mainlist = getFileList(maindir);
nfolder=0; /// number of folder in the mainfolder
for (i=0; i<mainlist.length; i++) {
if (endsWith(mainlist[i], "/")){
nfolder=nfolder+1;
}
else
mainlist[i] =""; ///removes image files from list 
}
numbdir=0;
tof=0;
for(G=0; G<nfolder;G++){
dir = maindir+mainlist[G];
list = getFileList(dir);
c=list.length;
tof=tof+c;
for (i=0; i<c; i++){
if (File.isDirectory(dir+list[i])==true){
numbdir=numbdir+1;}
}}
tof=tof-numbdir;
if(((mode[0]==true)&(numbdir!=nfolder))||((mode[1]==true)&(numbdir>0))||
(mainlist.length!=nfolder)){
error(instr);
r=0;
}
else {
r=1;
}} while (r==0);
////////////////////////////////////
//////////INSIDIA PART 1///////////
//////SPHEROID SEGMENTATION///////
/////////////////////////////////
if (mode[1]==true){
xc=newArray(tof); 
yc=newArray(tof);
for(G=0; G<nfolder;G++){
dir = maindir+mainlist[G];
list = getFileList(dir);
c=list.length;
myDir = dir+"aaaresults"+File.separator; /////////////////
File.makeDirectory(myDir);//////////////////////il numero di file può variare di cartella in cartella
name=newArray(c);
res=newArray(c);
cc=0;
for (i=0; i<c; i++) {
X=cc*G+i;
name[i]=replace(list[i],".tif","res");
res[i]=myDir+name[i];
open(dir+list[i]);
run("Set Scale...", "distance=0 known=0 pixel=1 unit=pixel");//Removes existing scale units
run("8-bit");
if (fluo==true){
run("Invert");}
h=getHeight();
w=getWidth();
run("Select None");
selectWindow(list[i]);
run("Duplicate...", "Duplicate.tif");
run("Auto Threshold", "method=[Default]");
rename(list[i]+"bw");
selectWindow(list[i]+"bw");
run("Fill Holes");
largest((list[i]+"bw"),X,xc,yc);
selectWindow("Mask of "+list[i]+"bw");
rename("Mask of "+list[i]);
selectWindow(list[i]+"bw");
run("Close");
roiManager("reset");
selectWindow("Mask of "+list[i]);
doWand(round(xc[X]), round(yc[X]));
roiManager("Add"); 
selectWindow(list[i]);
run("Select None");
roiManager("Select",0);
////MENU SPS//// 
menu=true;
check=false;
manual=false;
frangi=false;
while (menu==true){
answ = newArray("accept segmentation", "manual threshold", "frangi filter");
Dialog.create("Spheroid segmentation");
Dialog.addRadioButtonGroup("", answ, 3, 1, "accept segmentation");
Dialog.addNumber("number", 4);
Dialog.addNumber("minimum", 0.6);
Dialog.addNumber("maximum", 1);
Dialog.show();
franginum=Dialog.getNumber();
frangimin=Dialog.getNumber();
frangimax=Dialog.getNumber();
risp2=Dialog.getRadioButton();
if (risp2==answ[0]){
check=true;
manual=false;
frangi=false;}
else if (risp2==answ[1]){
check=false;
manual=true;
frangi=false;}
else {
check=false;
manual=false;
frangi=true;	
}
menu=false;///if accepted segmentation the loop interrupts and goes to the following image
if (check==false){
selectWindow("Mask of "+list[i]);
run("Close");
selectWindow(list[i]);
run("Select None");
roiManager("reset");
/////frangi thresholding
if (frangi==true){
run("Frangi Vesselness (imglib, experimental)", " number="+franginum+" minimum="+frangimin+" maximum="+frangimax+" ");
wait(10000);
closing("vesselness of "+list[i]);
selectWindow("vesselness of "+list[i]);
rename("Mask of "+list[i]);}
////////manual thresholding
else if (manual==true){
selectWindow(list[i]);
run("Duplicate...", "title=Mask of "+list[i]);
rename("Mask of "+list[i]);
call("ij.plugin.frame.ThresholdAdjuster.setMode", "Over/Under");
run("Threshold...");
setOption("BlackBackground", true);
title = "ManualThreshold";
msg = "Use the \"Threshold\" tool to\nadjust the threshold,click apply then click OK\".";
waitForUser(title, msg);
run("Convert to Mask");
run("Make Binary");
run("Fill Holes");
}
selectWindow("Mask of "+list[i]);
largest(("Mask of "+list[i]),X,xc,yc);
selectWindow("Mask of Mask of "+list[i]);
doWand(xc[X], yc[X]);
run("Clear Outside");
run("ROI Manager...");
roiManager("Add");
roicheck=roiManager("count");
selectWindow("Mask of Mask of "+list[i]);
run("Close");
selectWindow(list[i]);
if (roicheck!=0){
wait(3000);
roiManager("Select", 0);
wait(2000);
}
menu=true;
}
}
selectWindow(list[i]);
run("Close");
roiManager("reset");
///// segmented images saving /////
selectWindow("Mask of "+list[i]);
doWand(xc[X], yc[X]);
run("Clear Outside"); 
run("Select None");
saveAs(".tif",res[i]);
}
cc=cc+c;
run("Close All");
}
}
////////////////////////////////////
//////////INSIDIA PART 2///////////
//////////// ARRAYS///////////////
/////////////////////////////////
AreaTotal=newArray(tof);
Perimeter=newArray(tof);
xc=newArray(tof);
yc=newArray(tof);
maxRadius=newArray(tof);
minRadius=newArray(tof);
circularity=newArray(tof);
SpecSurf=newArray(tof);
Solidity=newArray(tof);
RadiusE=newArray(tof);
///Skeletonize//
Protrusions=newArray(tof);
Endpoint=newArray(tof);
//Texture//
Energy=newArray(tof);
Contrast=newArray(tof);
Correlation=newArray(tof);
Entropy=newArray(tof);
Stdev=newArray(tof);
//DM//
AreaCore=newArray(tof);
AreaInvasion=newArray(tof);
PeriMap=newArray(tof);
PercCore=newArray(tof);
PercInvasion=newArray(tof);
printnames=newArray(tof);
printfolder=newArray(tof);
//DP//
RadiusCore=newArray(tof);
INTENSE=newArray(tof);
ACMtotal=newArray(tof);
ACMcore=newArray(tof);
ACMinvasion=newArray(tof);
ACMpercCore=newArray(tof);
ACMpercInvasion=newArray(tof);
//////////GLCM MENU////////////
answglcm=newArray("0","90","180","270");
Dialog.create("GLCM Texture Analysis");
Dialog.addRadioButtonGroup("Degrees",answglcm, 4, 1, 0);
Dialog.addNumber("Step Size", 1);
Dialog.show();
deg=Dialog.getRadioButton();
stepsize=Dialog.getNumber;
///////////////////////////////////////////////////////////
/////////////////////SHAPE PARAMETERS ////////////////////
/////////////////////////////////////////////////////////
setBatchMode(true);
analysisname=File.getName(maindir);
analysisdir=analysisdir+File.separator+analysisname+"analysis"+dayOfMonth+"_"+month+1+"h"+hour+"-"+minute+File.separator; ////è possibile che venga contata come cartella interna?cacciato dal loop
File.makeDirectory(analysisdir);
cc=0;
for(G=0; G<nfolder;G++){
dir = maindir+mainlist[G];
anSubdir=analysisdir+mainlist[G];
File.makeDirectory(anSubdir);
list = getFileList(dir); ////list contains results folder in the first line ----
c=list.length;////list contains results folder in the first line ---
for(ll=0;ll<c;ll++){
if(endsWith(list[ll], "/")){
aaaresults=list[ll];
list1=Array.deleteIndex(list, ll);
}}
list=list1;
c=list.length;
name=newArray(c);
res=newArray(c);
myDir = dir+aaaresults;
for (i=0; i<c; i++){ 
roiManager("reset");
X=cc+i;
name[i]=replace(list[i],".tif","res.tif");
res[i]=myDir+name[i];
open(dir+list[i]);
selectWindow(list[i]);
if (fluo==true){
run("Invert");}
run("Set Scale...", "distance=0 known=0 pixel=1 unit=pixel");
printnames[X]=list[i]; 
printfolder[X]=File.getName(dir);
printfolder[X]=replace(printfolder[X]," ","_");
printnames[X]=replace(printnames[X]," ","_");
run("8-bit");
h=getHeight();
w=getWidth();
run("Select None");
image="current"+i;
bw="bw"+i;
selectWindow(list[i]);
rename(image);
open(res[i]);
run("Select None");
rename(bw);
run("Set Scale...", "distance=0 known=0 pixel=1 unit=pixel");
run("Analyze Particles...", "size=0-Infinity circularity=0.00-1.00 show=Nothing display exclude clear");
totalArea=0;
for(j=0; j<nResults; j++){
current=getResult("Area",j);
if(current>totalArea){
totalArea=current;
AreaTotal[X]=getResult("Area",j);
Perimeter[X]=getResult("Perim.",j);
xc[X]=round(getResult("XM",j));
yc[X]=round(getResult("YM",j));
maxRadius[X]=(round(getResult("Feret",j)))/2;
minRadius[X]=(round(getResult("MinFeret",j)))/2;
RadiusE[X]=(round(getResult("Major",j)))/2;
circularity[X]=(getResult("Circ.",j));
}
}
run("Clear Results", "");
run("Set Scale...", "distance=0 known=0 pixel=1 unit=pixel");
run("Analyze Particles...", "size="+totalArea+"-Infinity show=Masks display exclude clear");
run("Grays");
run("Select None");
doWand(xc[X],yc[X]);
doWand(xc[X],yc[X]);
run("Measure");
Solidity[X]=getResult("Solidity",0);
run("Clear Results", "");
run("Select None");
////////////////////Boundary parameters/////////////////////////
selectWindow(bw);
run("Close");
selectWindow("Mask of "+bw);
rename(bw);
selectWindow(bw);
run("Duplicate...","title=Boundary.tif");
run("Outline");
run("Select None");
doWand(xc[X],yc[X]);
run("Fit Spline");
getSelectionCoordinates(xpoints, ypoints);
//transform coordinates into polar coordinates
PolarR=newArray(ypoints.length);
PolarA=newArray(xpoints.length);
for(u=0; u<xpoints.length; u++){
	PolarR[u]=sqrt(pow((ypoints[u]-yc[X]),2)+pow((xpoints[u]-xc[X]),2));
	diffY=ypoints[u]-yc[X];
	diffX=xpoints[u]-xc[X];
	PolarA[u]=Math.atan2(diffY, diffX);
	PolarA[u]=PolarA[u]*180/PI;
	if (PolarA[u]<0){
		PolarA[u]=abs(PolarA[u]);}
		else{
		PolarA[u]=360-PolarA[u];	
		}
    }
///remove last point
PolarA=Array.trim(PolarA, xpoints.length-1);
PolarR=Array.trim(PolarR, xpoints.length-1);    
selectWindow("Boundary.tif");
run("Close");
ypoints=Array.trim(ypoints, xpoints.length-1);
xpoints=Array.trim(xpoints, xpoints.length-1);
////////analysis of boundary///////
 tolerance=1;
 maxLocs= Array.findMaxima(PolarR, tolerance);
 maxlocsord=Array.sort(maxLocs);
 Protrusions[X]=maxLocs.length;
Protlocationy=newArray(maxlocsord.length);
Protlocationx=newArray(maxlocsord.length);
for (pr=0;pr<maxlocsord.length;pr++){
	Protlocationy[pr]=ypoints[maxlocsord[pr]];
	Protlocationx[pr]=xpoints[maxlocsord[pr]];
}
Array.show(xpoints,ypoints,PolarA, PolarR, maxlocsord,Protlocationx, Protlocationy);
selectWindow("Arrays");
saveAs("Results", anSubdir+"Boundary-"+name[i]+".txt");
selectWindow("Boundary-"+name[i]+".txt");
run("Close");
//////////////////skeletonize/////////////////////////
selectWindow(bw);
run("Duplicate...","title=skeleton.tif");
run("Skeletonize");
run("Analyze Skeleton (2D/3D)", "prune=none");
Endpoint[X]=getResult("# End-point voxels",0);
run("Clear Results", "");
selectWindow("skeleton.tif");
run("Close");
////////////Image Normalisation///////////////
selectWindow(image);
run("Macro...", "code=v=(-v+255)"); /////////image inverted
selectWindow(bw);
run("Select None");
doWand(xc[X],yc[X]);
doWand(xc[X],yc[X]);
roiManager("Add");
selectWindow(image);
run("Select None");
roiManager("Select",0);
run("Make Inverse");///area external to spheroid selected
run("Measure");
bg=getResult("Mean",0);
run("Clear Results", "");
roiManager("reset");
selectWindow(image);
run("Select None");
run("Subtract...", "value="+bg+"");
selectWindow(bw);
run("Select None");
run("Divide...", "value=255");
imageCalculator("Multiply create", image,bw);///only grayscale spheroid in the image
selectWindow(image);
run("Close");
selectWindow("Result of "+image);
run("Duplicate...", "title=glcm.tif");
run("Macro...", "code=v=(-v+255)"); /////////image inverted again
run("Measure");
Stdev[X]=getResult("StdDev",0);
run("Clear Results", "");
//////texture analysis//////
command="enter="+ stepsize +" select=["+deg+" degrees] angular contrast correlation inverse entropy";
run("GLCM Texture", command);
Energy[X]=getResult("Angular Second Moment",0);
Contrast[X]=getResult("Contrast",0);
Correlation[X]=getResult("Correlation",0);
Entropy[X]=getResult("Entropy",0);
selectWindow("glcm.tif");
run("Close");
///////////density file///////////////////
selectWindow("Result of "+image);
run("Select None");
run("Duplicate...", "Duplicate.tif");
saveAs(".tif",anSubdir+"density"+i);
selectWindow("density"+i+".tif");
run("Close");
selectWindow(bw);
run("Close");
selectWindow("Result of "+image);
run("Close");
}
cc=cc+c;
}
//////////////////////////////////////
//////Pixel Conversion Menu///////////
/////////////////////////////////////
Dialog.create("Convert values in microns?");
Dialog.addNumber("one pixel is", 2);
Dialog.addMessage("microns");
Dialog.addCheckbox("convert",false);
Dialog.show();
pixel=Dialog.getNumber();
convert=Dialog.getCheckbox();
xaxisunits="(um)";
if (convert==false) {
xaxisunits="(pixel)";
pixel=1;}
run("Close All");
///////////////////////////////
/////////DENSITY PROFILE//////
/////////////////////////////
cc=0;
for(G=0; G<nfolder;G++){
dir = maindir+mainlist[G];
list = getFileList(dir);
c=list.length;////list contains results folder in the first line ---
for(ll=0;ll<c;ll++){
if(endsWith(list[ll], "/")){///////////////////////
aaaresults=list[ll];
list1=Array.deleteIndex(list, ll);//+//
}}
list=list1;
c=list.length;
myDir = dir+aaaresults;
anSubdir=analysisdir+mainlist[G];
for (i=0; i<c; i++) {
X=cc+i;
densitysave=anSubdir+"density"+i+".tif";
//////////////////DM file ////////////////////////
open(densitysave);
run("Median...", "radius=4");
rename("density"+i+".tif");
run("Duplicate...", "Duplicate.tif");
rename("profile"+i);
sumy=0; /// to calculate the integral of the whole curve
selectWindow("profile"+i);
run("Concentric Circles", "circles="+maxRadius[X]+ " line=1 x="+xc[X]+ " y="+yc[X]+ " inner="+1+ " outer="+maxRadius[X]+ " measure");
y=newArray(nResults);
for(a=0; a<nResults; a++){
y[a]=getResult("Mean",a);
sumy=sumy+y[a];
}
////x coordinates for plot////
Xplot=newArray(y.length);
for(xx=0;xx<Xplot.length; xx++){
Xplot[xx]=(xx+1)*pixel;
}
//Profile Table2//
title2 = "Profiles-"+printnames[X];
Table.create(title2);
Table.setColumn("X", Xplot);
Table.setColumn("Y", y);
selectWindow(title2);
saveAs("Text", anSubdir+title2);
title2=replace(title2,".tif",".txt");
selectWindow(title2);
run("Close");
////////////////////////////////////////////////////////////+++++++++++++++++++++++++++++++
ACMtotal[X]=pixel*sumy; ////integral of the curve
max=(y[3]+y[5]+y[7]+y[9])/4;
ylength=y.length;
counter=0;
for (inte=5;inte<ylength; inte+=5){
sumapp=0;
for(in=0; in<y.length-inte; in++){
sumapp=sumapp+y[in];
}
THEORY=max*(y.length-inte);
delta=sumapp/THEORY*100;
counter=counter+1;
if (delta>95){
RadiusCore[X]=ylength-inte;
CT=(ylength-(counter*5));
INTENSE[X]=round(y[CT]);
inte=ylength;
}
}
///////////////////////////////////////////////////
////////////Profile Plot Creation/////////////////
//plot creation
xaxis="Distance from centre of mass"+xaxisunits;
run("Profile Plot Options...", "width=450 height=200 minimum=0 maximum=0 do interpolate");
Plot.create("Circle profile", xaxis, "Intensity");
Plot.setFormatFlags("11000000001111");
Plot.setLimits(0, 1000, 0, 255);
Plot.setBackgroundColor("white");
Plot.setLineWidth(i+1.5);
Plot.add("line",Xplot, y);
Plot.show();
///plot legend
setColor(0, 0, 0);
namelength=round(lengthOf(printnames[X])/2);
legenda=substring(printnames[X], 0, namelength);
drawString(legenda,350,50+20*i);
run("Set Scale...", "distance=0 known=0 pixel=1 unit=pixel");
setLineWidth(i*1);
drawLine(330,40+20*i,340,40+20*i);
rename("plot"+i);
////create empty plot
if (i==0){
hp=getHeight();
wp=getWidth();
newImage("Plot", "8-bit white", wp, hp, 1);
}
///sum the two plots before drawing the line
imageCalculator("AND", "Plot", "plot"+i);
////draw the line /////
selectWindow("plot"+i);
saveAs("tiff",anSubdir+"plot"+i);
open(anSubdir+"plot"+i+".tif");
rename("plot"+i+".tif");
selectWindow("plot"+i+".tif");
run("Clear Results");
run("Select None");
//////////////////
///integral of curve below core
for (gg=0;gg<RadiusCore[X];gg++){
ACMcore[X]=ACMcore[X]+pixel*y[gg];
}
ACMinvasion[X]=ACMtotal[X]-ACMcore[X];
ACMpercCore[X]=((ACMcore[X])/(ACMtotal[X]))*100;
ACMpercInvasion[X]=((ACMinvasion[X])/(ACMtotal[X]))*100;
selectWindow("plot"+i+".tif");
saveAs("tiff",anSubdir+"plot"+i);
///////////DENSITY MAP//////////////////////
selectWindow("density"+i+".tif");
run("Duplicate...", "Duplicate.tif");
rename("green"+i);
selectWindow("green"+i);
for(sss=0;sss<w;sss++){
for(jjj=0;jjj<h;jjj++){
test=getPixel(sss,jjj);
if(test>INTENSE[X]){
setPixel(sss,jjj,255); //pixel is set in white
}
}
}
run("Subtract...", "value=254");
run("Multiply...", "value=255.000");
setOption("BlackBackground", true);
run("Make Binary");
run("Dilate");
run("Fill Holes");
run("Erode");
run("Analyze Particles...", "size=0-Infinity circularity=0.00-1.00 show=Nothing display exclude clear");
apptotalArea=0;
for(jjj=0; jjj<nResults; jjj++){
current=getResult("Area",jjj);
if(current>apptotalArea){
apptotalArea=current;
}
}
run("Analyze Particles...", "size="+apptotalArea+"-Infinity show=Masks display clear");
AreaCore[X]=getResult("Area",0);
PeriMap[X]=getResult("Perim.",0);
AreaInvasion[X]=AreaTotal[X]-AreaCore[X];
run("Clear Results", "");
run("Dilate");
run("Clear Results", "");
run("Grays");
run("Select None");
imageCalculator("Add create", "Mask of green"+i,"density"+i+".tif");
selectWindow("Mask of green"+i);
run("Close");
selectWindow("green"+i);
run("Close");
selectWindow("density"+i+".tif");
run("Close");
selectWindow("Result of Mask of green"+i);
rename("density"+i+".tif");
doWand(xc[X],yc[X]);
run("Measure");
selectWindow("density"+i+".tif");
run("Red/Green");
saveAs(".tif",anSubdir+"density"+i);
run("Close");
}
cc=cc+c;
selectWindow("Plot");
saveAs("tiff",anSubdir+"Plot");
run("Close All");
}
//montage///
run("Close All");
for(G=0; G<nfolder;G++){
dir=maindir+mainlist[G];
list=getFileList(dir);
c=list.length;
for(ll=0;ll<c;ll++){
if(endsWith(list[ll], "/")){///////////////////////File separator??Mac
list1=Array.deleteIndex(list, ll);
}}
list=list1;
c=list.length;
newImage("HyperStack", "RGB color-mode", w, h, 1, 1, c*2);
for(mm=0; mm<c;mm++){
open(dir+list[mm]);
selectWindow(list[mm]);
run("Select None");
run("Copy");
selectWindow("HyperStack");
Stack.setFrame(mm+1);
run("Paste");
close(list[mm]);
}
for(dd=0; dd<c;dd++){
anSubdir=analysisdir+mainlist[G]+"/";
open(anSubdir+"density"+dd+".tif");
selectWindow("density"+dd+".tif");
run("Select None");
run("Copy");
selectWindow("HyperStack");
Stack.setFrame(c+1+dd);
run("Paste");
close("density"+dd+".tif");
}
run("Make Montage...", "columns="+c+" rows=2 scale=1 first=1 last="+(c)*2+" increment=1 border=0 font=12");//18
selectWindow("Montage");
saveAs("tiff",anSubdir+"Montage");
run("Close All");
}
///////////////////////////////
////////INSIDIA PART 3/////////
////////OUTPUT////////////////
/////////////////////////////
for (b=0; b<tof; b++){
////////pixel conversion////////
///SpS parameters///////
maxRadius[b]=maxRadius[b]*pixel;
minRadius[b]=minRadius[b]*pixel;
RadiusE[b]=RadiusE[b]*pixel;
AreaTotal[b]=AreaTotal[b]*pixel*pixel;////////////////
Perimeter[b]=Perimeter[b]*pixel;
////Derived SpS parameters//////
SpecSurf[b]=(Perimeter[b]/AreaTotal[b])/(2/maxRadius[b]);
/////density profile parameters////
RadiusCore[b]=RadiusCore[b]*pixel;
////density map parameters///////
AreaCore[b]=AreaCore[b]*pixel*pixel;
PeriMap[b]=PeriMap[b]*pixel;
AreaInvasion[b]=AreaInvasion[b]*pixel*pixel;
PercCore[b]=AreaCore[b]/AreaTotal[b]*100;
PercInvasion[b]=AreaInvasion[b]/AreaTotal[b]*100;
}
////////////////////////////////
/////////SAVE&EXIT/////////////
//////////////////////////////
Array.show(printfolder,printnames, AreaTotal, Perimeter, maxRadius, minRadius, circularity, RadiusE,SpecSurf,Solidity, Endpoint, Protrusions);
selectWindow("Arrays");
saveAs("Results", analysisdir+"Binarized_parameters.txt");
selectWindow("Binarized_parameters.txt");
run("Close");
Array.show(printfolder,printnames, PeriMap, AreaCore, AreaInvasion, PercCore, PercInvasion, ACMtotal, ACMcore, ACMinvasion, ACMpercCore, ACMpercInvasion, RadiusCore, Stdev, Energy, Contrast, Correlation, Entropy);
selectWindow("Arrays");
saveAs("Results", analysisdir+"Grayscale_parameters.txt");
selectWindow("Grayscale_parameters.txt");
run("Close");
selectWindow("Results");
run("Close");
print("This macro has been run on "+dayOfMonth+"/"+month+1+"/"+year+" at "+hour+":"+minute+". The pixel conversion value used was "+pixel);
print("GLCM texture analysis has been done with stepsize "+stepsize+" and degrees "+deg+". Tolerance for maxima in the boundary was set to "+ tolerance);
selectWindow("Log");
saveAs("Text", analysisdir+"log");
run("Close");
waitForUser("Finish","Click OK to exit");
exit();
/////////////////////////////////////
/////////////////////////////////////
/////////////////////////////////////
